# Supplementary material for: TRPML1-Induced Lysosomal Ca2+ Signals Activate AQP2 Translocation and Water Flux in Renal Collecting Duct Cells
Source: Int J Mol Sci. 2023 Jan 13;24(2):1647. doi: 10.3390/ijms24021647 (PMC9861594; doi:10.3390/ijms24021647)
Supplement: Supplementary file 1 [file ijms-24-01647-s001.zip]

Archive with 1 entries (1 files):
- ijms-2112042-supplementary.pdf
